# Supplementary material for: The Landscape of Ferroptosis-Related Gene Signatures as Molecular Stratification in Triple-Negative Breast Cancer
Source: Diagnostics (Basel). 2026 Jan 23;16(3):379. doi: 10.3390/diagnostics16030379 (PMC12896675; doi:10.3390/diagnostics16030379)
Supplement: Supplementary file 1 [file diagnostics-16-00379-s001.zip]

Archive with 6 entries (6 files):
- diagnostics-4062002-supplementary.pdf
- Supplementary Table S2-Basal_vs_Normal_significant_fer_deg_genes.csv
- Supplementary Table S3-Basal_vs_LumA_significant_fer_deg_genes.csv
- Supplementary Table S4-Basal_vs_LumB_significant_fer_deg_genes.csv
- Supplementary Table S5-Basal_vs_Her2_significant_fer_deg_genes.csv
- Supplementary Table S6-Basal_selected_genes_lasso_deg_prognostic.csv
