# Supplementary material for: The Landscape of Ferroptosis-Related Gene Signatures as Molecular Stratification in Triple-Negative Breast Cancer
Source: Diagnostics (Basel). 2026 Jan 23;16(3):379. doi: 10.3390/diagnostics16030379 (PMC12896675; doi:10.3390/diagnostics16030379)
Supplement: Supplementary file 1 [file diagnostics-16-00379-s001.zip › Supplementary Table S2-Basal_vs_Normal_significant_fer_deg_genes.csv]

	logFC	AveExpr	t	P.Value	adj.P.Val	B
CDCA3	1.58867829185768	7.03146968440025	21.5146015546508	1.95189487600153e-66	1.05828658237525e-63	140.651629433431
KIF20A	1.4955518629543	7.50426901648491	21.1916059415857	4.06293841879144e-65	1.86019378316356e-62	137.633491789172
CIRBP	-1.327064259833	10.67097790767	-19.9567973526238	4.66218651505133e-60	1.5246829963429e-57	126.049334554867
EZH2	1.05137431705853	6.86283295281607	18.2275251512009	6.03889003220769e-53	1.1310841030325e-50	109.764384126794
SLC40A1	-1.90909305759674	9.1616466091561	-16.8206544966917	3.58428504310265e-47	4.36964643449963e-45	96.5457637447841
AR	-1.38598634799501	6.92915858464651	-14.4391467739809	1.51965249095555e-37	8.11124359356407e-36	74.5109539208607
MYB	-1.61971045678873	8.96535598163764	-13.2225971497397	9.18102203029402e-33	3.3243690138866e-31	63.5753015965711
CDKN2A	1.4554196455381	6.86961916057074	13.1406610173805	1.90635613088427e-32	6.76018164623212e-31	62.849792761176
CBS	1.45711916622821	7.64898913306625	12.066301708991	2.36672318209597e-28	6.12689043197983e-27	53.493212889442
ELOVL5	-1.08243907364788	8.40925980087361	-11.8467538602159	1.5625471296828e-27	3.76969069237176e-26	51.62085748501
PDK4	-1.06804071874609	6.94350460121606	-11.6365778342547	9.38748479946112e-27	2.10228640568802e-25	49.8424562550849
CAV1	-1.0041011160491	8.87226337657767	-11.0800872357387	1.00971466875331e-24	1.8792367949706e-23	45.2045602849235
CA9	1.17860273955911	6.38635203070816	10.690529197567	2.50217693933192e-23	4.15744770008512e-22	42.0238587753928
MUC1	-1.57512033032068	10.3384337313426	-10.6365288406161	3.88712966679191e-23	6.32595043640709e-22	41.5875106946071
FABP4	-1.55094044752589	7.4106369388272	-10.6332366450915	3.99279331668795e-23	6.48765936149226e-22	41.5609451001444
EGR1	-1.20097736222387	9.3788014481869	-10.571170747743	6.61494441079067e-23	1.05731341889465e-21	41.060917852257
MEG3	-1.11318047086538	7.80231813164228	-10.5599840221295	7.24393576206246e-23	1.14893617017531e-21	40.9709553095316
NDRG1	1.01493773290091	9.22956056725163	10.2044132740281	1.26643886241498e-21	1.8132341822332e-20	38.1379492470079
NQO1	-1.12977366488837	9.57817013734795	-8.58589717201774	2.8216560785914e-16	2.58836064947545e-15	25.9676861261163
LCN2	1.38868099225073	8.1974877414063	7.28218904357423	2.11400268456494e-12	1.36835681150146e-11	17.1859518165139
BEX1	-1.18002827569634	6.49596320923831	-7.05289102054677	9.13555712061754e-12	5.55712675984892e-11	15.7498247964156
