# Supplementary material for: The Landscape of Ferroptosis-Related Gene Signatures as Molecular Stratification in Triple-Negative Breast Cancer
Source: Diagnostics (Basel). 2026 Jan 23;16(3):379. doi: 10.3390/diagnostics16030379 (PMC12896675; doi:10.3390/diagnostics16030379)
Supplement: Supplementary file 1 [file diagnostics-16-00379-s001.zip › Supplementary Table S3-Basal_vs_LumA_significant_fer_deg_genes.csv]

	logFC	AveExpr	t	P.Value	adj.P.Val	B
FZD7	1.17333188191132	7.54378475071352	15.621287308461	5.98455439565075e-44	2.28332915210356e-41	89.1426232564929
AR	-1.4780300167523	7.11919199919769	-15.5427172153325	1.31549190248551e-43	4.83983565480516e-41	88.3621881014291
CDKN2A	1.27868886488476	6.81149378563825	13.4756744445774	8.24372975084627e-35	1.11740502668872e-32	68.2966513920629
SLC40A1	-1.20222583495003	8.99213855878933	-12.0495817984073	4.91511170569303e-29	3.27721833243992e-27	55.1340480740345
NQO1	-1.27655492056995	9.77019327309834	-11.2433392607071	6.58633011990695e-26	3.14844917541631e-24	48.0133996455817
TF	1.4664787618062	7.16320332567048	10.0667109081339	1.4710666506853e-21	4.45711561824548e-20	38.1217775984625
MUC1	-1.29481201234085	10.3552761360017	-9.07729790011224	3.95649409060615e-18	8.17609305403797e-17	30.3348152685989
ALOX15B	-1.03435946032071	6.44574492922391	-7.77888967359829	5.40932304093634e-14	7.12129601357262e-13	20.9705318143087
LCN2	1.28271620994409	8.10961137128699	6.65637382060179	8.51502724881197e-11	7.47168255567603e-10	13.764480189509
