# Supplementary material for: The Landscape of Ferroptosis-Related Gene Signatures as Molecular Stratification in Triple-Negative Breast Cancer
Source: Diagnostics (Basel). 2026 Jan 23;16(3):379. doi: 10.3390/diagnostics16030379 (PMC12896675; doi:10.3390/diagnostics16030379)
Supplement: Supplementary file 1 [file diagnostics-16-00379-s001.zip › Supplementary Table S4-Basal_vs_LumB_significant_fer_deg_genes.csv]

	logFC	AveExpr	t	P.Value	adj.P.Val	B
EGFR	1.67278728740209	6.20572419812587	26.4293585521515	1.29535659999291e-106	5.23298667248118e-104	232.641884250028
LPIN1	1.33909042519076	8.70340189492065	26.1574025578453	4.5609746852656e-105	1.64859230597416e-102	229.092221976937
MYB	-1.90195270920613	9.61467987020707	-24.6207988430093	2.47685031294049e-96	5.86558011465666e-94	209.045297217645
CIRBP	-1.0521882406777	10.851508694447	-22.2396663412995	7.13578375327283e-83	9.01954310850799e-81	178.156215680311
RBMS1	1.09270626070775	7.48881122600642	21.7829576787813	2.59572175398734e-80	2.84466251581921e-78	172.279714957451
NT5DC2	1.06847457036988	7.89780362644999	21.3677219255036	5.42427676190412e-78	5.34719493423495e-76	166.955841553819
FZD7	1.27357947166221	7.26634380350988	20.7484846086891	1.50538969195765e-74	1.29772149888717e-72	159.05493485065
CDKN2A	1.36673276570616	6.52386643239611	20.6182817985492	7.92240188285851e-74	6.6083095543536e-72	157.40014481141
AR	-1.45760489098979	7.36680162775003	-19.7182111176085	7.14846593566353e-69	4.87681601564489e-67	146.031022644217
LCN2	2.40558722907026	7.10264073761388	18.9265542884155	1.45482947056461e-64	8.46718971244142e-63	136.14710683921
CA9	1.21291446206409	6.03265873958218	18.0530873625204	7.11947291287263e-60	3.38758661487101e-58	125.390894385933
TF	1.7046663733357	6.7380475163201	16.3405120223125	6.42676158624466e-51	1.98516595144526e-49	104.857375749711
ELOVL5	-1.22517067196856	8.81133051849916	-15.7954950096008	3.79763891053065e-48	1.01350718230133e-46	98.5052032826067
NDRG1	1.21071819919594	8.80954253994633	15.4108288101361	3.23347432884299e-46	7.80999667024058e-45	94.0822489638799
HSPB1	-1.00970808813509	12.202556762265	-14.4099612941629	2.6413253887667e-41	5.06696713079705e-40	82.8298008051653
CBS	1.27488441523172	7.36772454480924	14.2035418193537	2.59257793839759e-40	4.78627986243778e-39	80.5583503667169
GDF15	-1.16374397283649	6.87197002536165	-12.9019617730027	3.04303090834675e-34	4.27956080577939e-33	66.6661253085491
SLC40A1	-1.29464329349327	9.26925971089529	-12.3448413975489	9.45439801919894e-32	1.15945810946164e-30	60.965835684803
MUC1	-1.30331699132989	10.5905239140123	-10.0397581972438	3.22061965910444e-22	2.4421945836043e-21	39.1991593212603
GJA1	-1.10753944248371	8.22851872610514	-9.48594353310611	3.88926992278756e-20	2.64719617506416e-19	34.4559808952039
MT1G	1.09025698662594	8.52506050536044	7.63400502426188	7.67455437081325e-14	3.55403110141302e-13	20.1566147366294
