# Supplementary material for: The Landscape of Ferroptosis-Related Gene Signatures as Molecular Stratification in Triple-Negative Breast Cancer
Source: Diagnostics (Basel). 2026 Jan 23;16(3):379. doi: 10.3390/diagnostics16030379 (PMC12896675; doi:10.3390/diagnostics16030379)
Supplement: Supplementary file 1 [file diagnostics-16-00379-s001.zip › Supplementary Table S6-Basal_selected_genes_lasso_deg_prognostic.csv]

Gene	Coefficient
DECR1	-0.118577111348306
DNAJB6	0.00675772194317295
WIPI2	-0.263352221348019
SIAH2	0.0369416836309511
AR	-0.0676876942858759
SLC25A28	-0.0454919620145016
CGAS	0.116906807321141
TRIB2	-0.181711266625564
SOX2	0.142506240368993
H19	0.0961833676341264
AKR1C2	-0.0644218593254793
TGFB1	-1.58019470710723
ANO6	0.260764151334653
AKR1C3	-0.0293443069350772
CIRBP	-0.0393662484480167
FABP4	-0.0296976821733178
